# Supplementary material for: Two-Dimensional Radiographic Diagnosis of Maxillary Canine Impactions
Source: Dent J (Basel). 2024 Nov 13;12(11):360. doi: 10.3390/dj12110360 (PMC11593121; doi:10.3390/dj12110360)
Supplement: Supplementary file 1 [file dentistry-12-00360-s001.zip]

Archive with 1 entries (1 files):
- dentistry-3246791-supplementary.pdf
